# Supplementary material for: Effects of Music and White Noise Exposure on the Gut Microbiota, Oxidative Stress, and Immune-Related Gene Expression of Mice
Source: Microorganisms. 2023 Sep 10;11(9):2272. doi: 10.3390/microorganisms11092272 (PMC10536120; doi:10.3390/microorganisms11092272)
Supplement: Supplementary file 1 [file microorganisms-11-02272-s001.zip]

Archive with 1 entries (1 files):
- microorganisms-2566911-supplementary.pdf
